# Supplementary material for: Large pelvic tubercle in orangutans relates to the adductor longus muscle
Source: PeerJ. 2019 Aug 6;7:e7273. doi: 10.7717/peerj.7273 (PMC6688593; doi:10.7717/peerj.7273)
Supplement: Supplemental Information 1 — Expanded supplemental data for soft tissue specimens. [file peerj-07-7273-s001.xlsx]

## Sheet: Sheet1
Institution	ID	Genus	Species	subspecies	Sex	Age	Character1	Character 2
UC	-	Gorilla	?	-	M	Ad	0	?
HU	YN 87-134	Hylobates	lar	-	F	Ad	0	?
UC	-	Hylobates	sp	-	?	Ad	0	?
UC	-	Hylobates	sp	-	?	Ad	1	?
UC	-	Pan	troglodytes	-	?	Ad	0	?
AU	ZIMS 164047	Pan	paniscus	-	F	Ad	0	?
AU	ZIMS 164031	Pan	paniscus	-	M	Ad	0	?
UC	-	Pongo	?	-	F	Ad	1	1
NMS	GH 84.17	Pongo	abelii	-	F	Ad	1	2
NMS	GH 70.18	Pongo	?	-	F	Ad	1	2
MS	QBCC PP1	Pongo	pygmaeus	-	F	Ad	1	1
AU	ZIMS M7139	Symphalangus	syndactylus	-	M	Ad	0	?
