# Supplementary material for: Large pelvic tubercle in orangutans relates to the adductor longus muscle
Source: PeerJ. 2019 Aug 6;7:e7273. doi: 10.7717/peerj.7273 (PMC6688593; doi:10.7717/peerj.7273)
Supplement: Supplemental Information 2 — Expanded supplemental osteological specimen data. [file peerj-07-7273-s002.xlsx]

## Sheet: Sheet1
Institution	ID	Genus	Species	subspecies	Sex	Age	Char 1	Char 2	Notes
AMNH	211501	Alouatta	caraya	-	F	Ad	0	?
AMNH	211502	Alouatta	caraya	-	F	Ad	0	?
AMNH	200506	Alouatta	caraya	-	F	Ad	0	?
AMNH	211507	Alouatta	caraya	-	F	Ad	0	?
AMNH	211498	Alouatta	caraya	-	M	Ad	0	?
AMNH	211499	Alouatta	caraya	-	M	Ad	0	?
AMNH	211504	Alouatta	caraya	-	M	Ad	0	?
AMNH	211508	Alouatta	caraya	-	M	Ad	0	?
AMNH	211510	Alouatta	caraya	-	M	Ad	0	?
AMNH	212954	Arctocebus	calabarensis	-	F	Ad	0	?
AMNH	207949	Arctocebus	calabarensis	-	M	Ad	0	?
AMNH	212576	Arctocebus	calabarensis	-	M	Ad	0	?
AMNH	201294	Ateles	belzebuth	-	?	Ad	0	?
AMNH	259	Ateles	belzebuth	-	F	Ad	0	?
AMNH	188126	Ateles	belzebuth	-	F	Ad	0	?
AMNH	200854	Ateles	paniscus	-	F	Ad	0	?
AMNH	211644	Ateles	paniscus	-	F	Ad	0	?
AMNH	35449	Ateles	paniscus	-	M	Ad	0	?
AMNH	35709	Ateles	paniscus	-	M	Ad	0	?
AMNH	3768	Ateles	sp	-	M	Ad	0	?
AMNH	170494	Avahi	laniger	-	F	Ad	0	?
AMNH	170461	Avahi	laniger	-	M	Ad	0	?
AMNH	52248	Colobus	guereza	-	M	Ad	0	?
AMNH	83299	Galago	senegalensis	-	?	Ad	0	?
AMNH	119521	Galago	senegalensis	-	?	Ad	0	?
AMNH	169425	Galago	senegalensis	-	?	Ad	0	?
AMNH	180316	Galago	senegalensis	-	?	Ad	0	?
AMNH	70410	Galago	senegalensis	-	M	Ad	0	?
AMNH	187361	Galago	senegalensis	-	M	Ad	0	?
AMNH	187367	Galago	senegalensis	-	M	Ad	0	?
AMNH	212955	Galago	senegalensis	-	M	Ad	0	?
NRM	611930	Gorilla	beringei	-	F	Ad	0	?
NRM	620537	Gorilla	beringei	-	M	Ad	0	?
NRM	621346	Gorilla	beringei	-	M	Ad	0	?
NRM	631028	Gorilla	beringei	-	F	Ad	1	1
NRM	631042	Gorilla	beringei	-	F	Ad	1	1
USNM	396935	Gorilla	beringei	-	F	Ad	1	1
USNM	545042	Gorilla	beringei	-	F	Ad	1	1
USNM	239883	Gorilla	beringei	-	M	Ad	1	1
USNM	395636	Gorilla	beringei	-	M	Ad	1	1
USNM	545039	Gorilla	beringei	-	M	Ad	1	1
AMNH	235603	Gorilla	beringei	beringei	M	Ad	0	?
AMNH	115609	Gorilla	beringei	beringei	M	Ad	0	?
AMNH	54089	Gorilla	beringei	beringei	M	Ad	0	?
AMNH	54092	Gorilla	beringei	beringei	F	Ad	0	?
AMNH	54090	Gorilla	beringei	beringei	M	Ad	0	?
AMNH	54091	Gorilla	beringei	beringei	F	Ad	0	?
AMNH	202932	Gorilla	beringei	graueri	M	Ad	0	?
RBINS	17750N	Gorilla	beringei	graueri	F	Ad	0	?
RBINS	17750H	Gorilla	beringei	graueri	M	Ad	0	?
RBINS	17750M	Gorilla	beringei	graueri	M	Ad	0	?
RBINS	17750P	Gorilla	beringei	graueri	M	Ad	0	?
RBINS	17750B	Gorilla	beringei	graueri	F	Ad	1	1
RBINS	17750C	Gorilla	beringei	graueri	F	Ad	1	1
RBINS	17750CC	Gorilla	beringei	graueri	F	Ad	1	1
RBINS	19929	Gorilla	beringei	graueri	F	Ad	1	1
RBINS	17750BB	Gorilla	beringei	graueri	M	Ad	1	1
RBINS	17750R	Gorilla	beringei	graueri	M	Ad	1	1
CMNH	b1999	Gorilla	gorilla	-	F	Ad	0	?
CMNH	b3393	Gorilla	gorilla	-	F	Ad	0	?
CMNH	B1409	Gorilla	gorilla	-	M	Ad	1	1
CMNH	B1732	Gorilla	gorilla	-	M	Ad	1	1
CMNH	B1733	Gorilla	gorilla	-	M	Ad	1	1
CMNH	B1423	Gorilla	gorilla	-	F	Ad	1	1
CMNH	B1057	Gorilla	gorilla	-	M	Ad	1	1
CMNH	B1407	Gorilla	gorilla	-	M	Ad	1	1
CMNH	B1431	Gorilla	gorilla	-	M	Ad	1	1
CMNH	B1728	Gorilla	gorilla	-	M	Ad	1	1
CMNH	B1731	Gorilla	gorilla	-	M	Ad	1	1
CMNH	B1994	Gorilla	gorilla	-	M	Ad	1	1
CMNH	b1704	Gorilla	gorilla	-	F	Ad	1	1
CMNH	b1997	Gorilla	gorilla	-	F	Ad	1	1
USNM	174722	Gorilla	gorilla	-	M	Ad	1	1
AMNH	239597	Gorilla	gorilla	gorilla	M	Ad	0	?
AMNH	145600	Gorilla	gorilla	gorilla	M	Ad	0	?
AMNH	150285	Gorilla	gorilla	gorilla	?	?	0	?
AMNH	167335	Gorilla	gorilla	gorilla	M	Ad	0	?
AMNH	167336	Gorilla	gorilla	gorilla	M	Ad	0	?
AMNH	167338	Gorilla	gorilla	gorilla	M	Ad	0	?
AMNH	90289	Gorilla	gorilla	gorilla	M	Ad	0	?
AMNH	201459	Gorilla	gorilla	gorilla	M	Ad	0	?
AMNH	201460	Gorilla	gorilla	gorilla	M	Ad	0	?
AMNH	90194	Gorilla	gorilla	gorilla	M	Ad	0	?
AMNH	54355	Gorilla	gorilla	gorilla	M	Ad	0	?
AMNH	201471	Gorilla	gorilla	gorilla	M	Ad	0	?
AMNH	81651	Gorilla	gorilla	gorilla	M	Ad	0	?
AMNH	214103	Gorilla	gorilla	gorilla	M	Ad	0	?
AMNH	167337	Gorilla	gorilla	gorilla	F	Ad	1	1
AMNH	167339	Gorilla	gorilla	gorilla	F	Ad	1	1
AMNH	167340	Gorilla	gorilla	gorilla	F	Ad	1	1
AMNH	54327	Gorilla	gorilla	gorilla	F	Ad	1	1
AMNH	54356	Gorilla	gorilla	gorilla	F	Ad	1	1
AMNH	81652	Gorilla	gorilla	gorilla	F	Ad	1	1
AMNH	201458	Gorilla	sp	-	F	Ju	0	?	CT scanned specimen
MS	QBCC-Gsp1	Gorilla	sp	-	M	Ju	0	?	CT scanned specimen
AMNH	179	Hoolock	hoolock	-	?	Ad	0	?
AMNH	99340	Hoolock	hoolock	-	F	Ad	0	0
AMNH	70398	Hoolock	hoolock	-	M	Ad	0	?
AMNH	83414	Hoolock	hoolock	-	M	Ad	0	?	Listed in catalog as Bunopithecus
AMNH	83415	Hoolock	hoolock	-	M	Ad	0	?	Listed in catalog as Bunopithecus
AMNH	83418	Hoolock	hoolock	-	F	Ad	0	?	Listed in catalog as Bunopithecus
AMNH	83420	Hoolock	hoolock	-	M	Ad	0	?	Listed in catalog as Bunopithecus
AMNH	83422	Hoolock	hoolock	-	M	Ad	0	?	Listed in catalog as Bunopithecus
AMNH	83421	Hoolock	hoolock	-	F	Ad	0	?	Listed in catalog as Bunopithecus
AMNH	MO-11092	Hoolock	hoolock	-	?	?	0	?	Listed in catalog as Bunopithecus
AMNH	112721	Hoolock	hoolock	-	F	Ad	0	?	Listed in catalog as Bunopithecus
AMNH	80068	Hoolock	hoolock	-	F	Ad	1	0	Listed in catalog as Bunopithecus
AMNH	119624	Hoolock	hoolock	-	?	?	1	0	Listed in catalog as Bunopithecus
AMNH	43065	Hoolock	hoolock	-	F	Ad	1	0	Listed in catalog as Bunopithecus
AMNH	83413	Hoolock	hoolock	-	M	Ad	1	1	Listed in catalog as Bunopithecus
AMNH	83416	Hoolock	hoolock	-	F	Ad	1	0	Listed in catalog as Bunopithecus
AMNH	83419	Hoolock	hoolock	-	F	Ad	1	1	Listed in catalog as Bunopithecus
AMNH	83423	Hoolock	hoolock	-	F	Ad	1	0	Listed in catalog as Bunopithecus
AMNH	83425	Hoolock	hoolock	-	F	Ad	0	?	Listed in catalog as Bunopithecus
AMNH	83426	Hoolock	hoolock	-	M	Ad	1	0	Listed in catalog as Bunopithecus
AMNH	112676	Hoolock	hoolock	-	F	Ad	1	1	Listed in catalog as Bunopithecus
AMNH	83417	Hoolock	hoolock	-	M	Ad	0	?	Listed in catalog as Bunopithecus
AMNH	112720	Hoolock	hoolock	leuconedys	M	Ad	0	?	Listed in catalog as Bunopithecus
AMNH	106575	Hylobates	agilis	-	F	Ad	0	?
AMNH	106576	Hylobates	agilis	-	M	Ad	0	?
AMNH	106580	Hylobates	agilis	-	F	Ad	0	?
AMNH	103664	Hylobates	agilis	-	F	Ad	0	?
AMNH	103665	Hylobates	agilis	-	F	Ad	0	?
AMNH	103667	Hylobates	agilis	-	M	Ad	0	?
AMNH	103346	Hylobates	klossii	-	M	Ad	0	?
AMNH	119601	Hylobates	lar	-	M	Ad	0	?
AMNH	146725	Hylobates	lar	-	M	Ad	0	?
AMNH	202384	Hylobates	lar	-	M	Ad	0	?
AMNH	43063	Hylobates	lar	-	F	Ad	0	?
AMNH	200752	Hylobates	lar	-	F	Ad	0	?
AMNH	43064	Hylobates	lar	-	F	Ad	1	0
MCZ	35950	Hylobates	lar	-	F	Ad	0	?
MCZ	41412	Hylobates	lar	-	F	Ad	0	?
MCZ	41414	Hylobates	lar	-	F	Ad	0	?
MCZ	41427	Hylobates	lar	-	M	Ad	0	?
MCZ	41431	Hylobates	lar	-	M	Ad	0	?
MCZ	41445	Hylobates	lar	-	M	Ad	0	?
MCZ	41448	Hylobates	lar	-	M	Ad	0	?
MCZ	41464	Hylobates	lar	-	M	Ad	0	?
ZSM	1918.38a	Hylobates	lar	-	F	Ad	0	?
ZSM	1918.37	Hylobates	lar	-	M	Ad	0	?
AMNH	J148202	Hylobates	sp	-	F	Ad	0	?
AMNH	238068	Hylobates	sp	-	M	Ad	0	?
AMNH	202513	Hylobates	sp	-	?	?	1	0
AMNH	208985	Hylobates	sp	-	F	Ad	1	2
AMNH	170739	Lemur	catta	-	M	Ad	0	?
AMNH	52596	Lophocebus	albugena	-	F	Ad	0	?
AMNH	52598	Lophocebus	albugena	-	M	Ad	0	?
AMNH	150038	Loris	lydekkerianus	-	?	Ad	0	?
AMNH	189292	Loris	lydekkerianus	-	?	Ad	0	?
AMNH	165930	Loris	lydekkerianus	-	F	Ad	0	?
AMNH	22718	Loris	lydekkerianus	-	M	Ad	0	?
AMNH	165931	Loris	lydekkerianus	-	M	Ad	0	?
AMNH	269	Loris	tardigradus	-	?	Ad	0	?
AMNH	34257	Loris	tardigradus	-	M	Ad	0	?
AMNH	202286	Macaca	sylvanus	-	?	Ad	0	?
AMNH	89357	Mandrillus	sphinx	-	F	Ad	0	?
AMNH	89365	Mandrillus	sphinx	-	F	Ad	0	?
AMNH	89362	Mandrillus	sphinx	-	M	Ad	0	?
AMNH	89364	Mandrillus	sphinx	-	M	Ad	0	?
AMNH	170366	Mandrillus	sphinx	-	M	Ad	0	?
MCZ	41557	Nasalis	larvatus	-	M	Ad	0	?
MCZ	41561	Nasalis	larvatus	-	M	Ad	0	?
MCZ	41563	Nasalis	larvatus	-	M	Ad	0	?
MCZ	37331	Nasalis	larvatus	-	F	Ad	0	?
MCZ	37337	Nasalis	larvatus	-	F	Ad	0	?
MCZ	37339	Nasalis	larvatus	-	F	Ad	0	?
MCZ	37341	Nasalis	larvatus	-	F	Ad	0	?
MCZ	37343	Nasalis	larvatus	-	F	Ad	0	?
MCZ	41559	Nasalis	larvatus	-	F	Ad	0	?
MCZ	41560	Nasalis	larvatus	-	F	Ad	0	?
MCZ	37327	Nasalis	larvatus	-	M	Ad	0	?
MCZ	37328	Nasalis	larvatus	-	M	Ad	0	?
MCZ	37329	Nasalis	larvatus	-	M	Ad	0	?
MCZ	37330	Nasalis	larvatus	-	M	Ad	0	?
ZSM	1907.3	Nasalis	larvatus	-	M	Ad	0	?
AMNH	87253	Nomascus	gabriellae	-	F	Ad	0	?
AMNH	87252	Nomascus	gabriellae	-	M	Ad	1	0
AMNH	87251	Nomascus	leucongenys	-	M	Ad	1	1
AMNH	112990	Nycticebus	bengalensis	-	M	Ad	0	?
AMNH	183827	Nycticebus	bengalensis	-	M	Ad	0	?
AMNH	32649	Nycticebus	coucang	-	?	Ad	0	?
AMNH	90381	Nycticebus	coucang	-	?	Ad	0	?
AMNH	212952	Nycticebus	coucang	-	?	Ad	0	?
AMNH	102027	Nycticebus	coucang	-	F	Ad	0	?
AMNH	106650	Nycticebus	coucang	-	F	Ad	0	?
AMNH	16589	Nycticebus	coucang	-	M	Ad	0	?
AMNH	101508	Nycticebus	coucang	-	M	Ad	0	?
AMNH	101510	Nycticebus	coucang	-	M	Ad	0	?
RMCA	15295	Pan	paniscus	-	F	Ad	0	?
RMCA	15296	Pan	paniscus	-	F	Ad	0	?
RMCA	29047	Pan	paniscus	-	M	Ad	0	?
RMCA	29052	Pan	paniscus	-	M	Ad	0	?
RMCA	29042	Pan	paniscus	-	F	Ad	1	1
RMCA	27696	Pan	paniscus	-	M	Ad	1	0
CMNH	B1721	Pan	troglodytes	-	F	Ad	0	?
CMNH	B1723	Pan	troglodytes	-	F	Ad	0	?
CMNH	B1770	Pan	troglodytes	-	F	Ad	0	?
CMNH	1719	Pan	troglodytes	-	F	Ad	0	?
CMNH	B1708	Pan	troglodytes	-	M	Ad	0	?
CMNH	B1882	Pan	troglodytes	-	M	Ad	0	?
CMNH	B2072	Pan	troglodytes	-	M	Ad	0	?
CMNH	B2747	Pan	troglodytes	-	M	Ad	0	?
CMNH	B3552	Pan	troglodytes	-	M	Ad	0	?
CMNH	1048	Pan	troglodytes	-	M	Ad	0	?
CMNH	1766	Pan	troglodytes	-	F	Ad	1	1
CMNH	2771	Pan	troglodytes	-	F	Ad	1	1
CMNH	2823	Pan	troglodytes	-	F	Ad	1	1
CMNH	1720	Pan	troglodytes	-	F	Ad	1	0
CMNH	B1056	Pan	troglodytes	-	M	Ad	1	1
CMNH	B1758	Pan	troglodytes	-	M	Ad	1	1
CMNH	B2746	Pan	troglodytes	-	M	Ad	1	1
CMNH	1722	Pan	troglodytes	-	M	Ad	1	1
USNM	176227	Pan	troglodytes	-	F	Ad	0	?
MS	QBCC PT1	Pan	troglodytes	-	?	Ju	0	?	CT scanned specimen
USNM	384228	Papio	anubis	-	F	Ad	0	?
USNM	384235	Papio	anubis	-	F	Ad	0	?
USNM	395441	Papio	anubis	-	F	Ad	0	?
USNM	395438	Papio	anubis	-	F	Ad	0	?
USNM	397476	Papio	anubis	-	F	Ad	0	?
USNM	354987	Papio	anubis	-	M	Ad	0	?
USNM	384229	Papio	anubis	-	M	Ad	0	?
USNM	384234	Papio	anubis	-	M	Ad	0	?
AMNH	269851	Perodicticus	potto	-	F	Ad	0	?
AMNH	269854	Perodicticus	potto	-	F	Ad	0	?
AMNH	269907	Perodicticus	potto	-	F	Ad	0	?
AMNH	269908	Perodicticus	potto	-	F	Ad	0	?
AMNH	200232	Perodicticus	potto	-	M	Ad	0	?
AMNH	269909	Perodicticus	potto	-	M	Ad	0	?
AMNH	64088	Pithecia	pithecia	-	?	Ad	0	?
AMNH	142939	Pithecia	pithecia	-	M	Ad	0	?
MCZ	50960	Pongo	abelii	-	M	Ad	1	2
USNM	22937	Pongo	abelii	-	F	Ad	1	2
USNM	49848/143596	Pongo	abelii	-	F	Ad	1	2
USNM	49855/143590	Pongo	abelii	-	M	Ad	1	2
USNM	49859/143593	Pongo	abelii	-	M	Ad	1	2
USNM	49861/143602	Pongo	abelii	-	F	Ad	1	2
AMNH	28252	Pongo	pygmaeus	-	?	Ad	1	0
AMNH	77798	Pongo	pygmaeus	-	?	Ad	1	1
AMNH	218847	Pongo	pygmaeus	-	?	Ad	1	1
AMNH	CA2511	Pongo	pygmaeus	-	?	Ad	1	0
AMNH	200898CA	Pongo	pygmaeus	-	F	Ad	1	1
AMNH	61586	Pongo	pygmaeus	-	M	Ad	1	1
AMNH	19128	Pongo	pygmaeus	-	F	Ad	1	2
AMNH	35549	Pongo	pygmaeus	-	F	Ad	1	2
AMNH	200900CA	Pongo	pygmaeus	-	F	Ad	1	1
AMNH	28253	Pongo	pygmaeus	-	M	Ad	1	2
AMNH	140426	Pongo	pygmaeus	-	M	Ad	1	2
CMNH	B1030	Pongo	pygmaeus	-	F	Ad	1	2
CMNH	B1444	Pongo	pygmaeus	-	M	Ad	1	2
CMNH	B1055	Pongo	pygmaeus	-	F	Ad	1	2
CMNH	B1167	Pongo	pygmaeus	-	F	Ad	1	2
CMNH	B1443	Pongo	pygmaeus	-	F	Ad	1	1
CMNH	1444	Pongo	pygmaeus	-	M	Ad	1	2
CMNH	623	Pongo	pygmaeus	-	M	Ad	1	2
MCZ	37365	Pongo	pygmaeus	-	F	Ad	1	2
MCZ	50958	Pongo	pygmaeus	-	F	Ad	1	2
USNM	142169/49768	Pongo	pygmaeus	-	F	Ad	1	2
USNM	145301	Pongo	pygmaeus	-	M	Ad	1	2
USNM	145304	Pongo	pygmaeus	-	M	Ad	1	2
USNM	145305	Pongo	pygmaeus	-	M	Ad	1	2
USNM	145310	Pongo	pygmaeus	-	M	Ad	1	2
USNM	153823	Pongo	pygmaeus	-	M	Ad	1	2
ZMA	4602	Pongo	pygmaeus	-	F	Ad	1	2
ZMA	37726	Pongo	pygmaeus	-	M	Ad	1	2
AMNH	90395	Pongo	pygmaeus	-	?	Ju	0	?
AMNH	150227	Pongo	pygmaeus	-	?	Ju	0	?
AMNH	200899	Pongo	pygmaeus	-	F	Ju	0	?
AMNH	17340	Pongo	pygmaeus	-	M	Ju	1	0
AMNH	35059	Pongo	pygmaeus	-	M	Ju	1	0
AMNH	MO-284	Pongo	pygmaeus	-	?	Ju	1	0
AMNH	16593	Pongo	pygmaeus	-	M	Ju	1	0
AMNH	17339	Pongo	pygmaeus	-	M	Ju	1	0
AMNH	19180	Pongo	pygmaeus	-	M	Ju	1	0
AMNH	35127	Pongo	pygmaeus	-	M	Ju	1	0
AMNH	146612	Pongo	pygmaeus	-	M	Ju	1	0
AMNH	16588	Pongo	pygmaeus	-	F	Ju	1	0
AMNH	35164	Pongo	pygmaeus	-	M	Ju	1	1
AMNH	35288	Pongo	pygmaeus	-	M	Ju	1	1
AMNH	18010	Pongo	pygmaeus	-	F	Ju	1	2
AMNH	100633	Propithecus	diadema	-	F	Ad	0	?
AMNH	211640	Saimiri	boliviensis	-	F	Ad	0	?
AMNH	211641	Saimiri	boliviensis	-	F	Ad	0	?
AMNH	239868	Saimiri	boliviensis	-	F	Ad	0	?
AMNH	239869	Saimiri	boliviensis	-	F	Ad	0	?
AMNH	260316	Saimiri	boliviensis	-	F	Ad	0	?
AMNH	211642	Saimiri	sp	-	M	Ad	0	?
AMNH	90328	Semnopithecus	entellus	-	F	Ad	0	?
AMNH	90268	Symphalangus	syndactylus	-	F	Ad	0	?
AMNH	90337	Symphalangus	syndactylus	-	F	Ad	0	?
AMNH	J201316	Symphalangus	syndactylus	-	?	?	0	?
AMNH	237504	Symphalangus	syndactylus	-	?	?	0	?
AMNH	35613	Symphalangus	syndactylus	-	M	Ad	0	?
AMNH	106582	Symphalangus	syndactylus	-	F	Ad	0	?
AMNH	106583	Symphalangus	syndactylus	-	F	Ad	0	?
AMNH	106581	Symphalangus	syndactylus	-	M	Ad	0	?
AMNH	106584	Symphalangus	syndactylus	-	F	Ad	1	1
ZSM	1905.61	Symphalangus	syndactylus	-	M	Ad	0	?
ZSM	1904.21	Symphalangus	syndactylus	-	F	Ad	0	?
ZSM	1905.11	Symphalangus	syndactylus	-	F	Ad	0	?
AMNH	106649	Tarsius	bancanus	-	F	Ad	0	?
AMNH	150414	Tarsius	syrichta	-	?	Ad	0	?
AMNH	206756	Tarsius	syrichta	-	M	Ad	0	?
AMNH	207006	Tarsius	syrichta	-	M	Ad	0	?
AMNH	238034	Theropithecus	gelada	-	F	Ad	0	?
AMNH	60568	Theropithecus	gelada	-	M	Ad	0	?
